# Supplementary material for: Effects of Various Feed Additives on Finishing Pig Growth Performance and Carcass Characteristics: A Review
Source: Animals (Basel). 2023 Jan 5;13(2):200. doi: 10.3390/ani13020200 (PMC9854424; doi:10.3390/ani13020200)
Supplement: Supplementary file 1 [file animals-13-00200-s001.zip]

Archive with 1 entries (1 files):
- animals-2116661-supplementary.pdf
